# Supplementary material for: Is there more room to improve? The lifespan trajectory of procedural learning and its relationship to the between- and within-group differences in average response times
Source: PLoS One. 2019 Jul 17;14(7):e0215116. doi: 10.1371/journal.pone.0215116 (PMC6636713; doi:10.1371/journal.pone.0215116)
Supplement: S1 Dataset — (ZIP) [file pone.0215116.s001.zip]

Archive with 1 entries (1 files):
- genskill_RT_submitted_FINAL.xlsx
