# Supplementary material for: Is there more room to improve? The lifespan trajectory of procedural learning and its relationship to the between- and within-group differences in average response times
Source: PLoS One. 2019 Jul 17;14(7):e0215116. doi: 10.1371/journal.pone.0215116 (PMC6636713; doi:10.1371/journal.pone.0215116)
Supplement: S1 Dataset — (ZIP) [file pone.0215116.s001.zip › genskill_RT_submitted_FINAL.xlsx]

## Sheet: genskill_RT_submitted_FINAL
Subject	group	age	gender	education	s1_e1_H	s1_e2_H	s1_e3_H	s1_e4_H	s1_e1_L	s1_e2_L	s1_e3_L	s1_e4_L	s1_e1_TripletLearning	s1_e2_TripletLearning	s1_e3_TripletLearning	s1_e4_TripletLearning	s1_e1_mean	s1_e4_mean	s1_general_skill	average_RT	genskill_ratio_average	genskill_ratio_e1	online_SSL
1001	1	8	1	2	468	418	356.5	375	463	413	400	388	-5	-5	43.5	13	465.5	381.5	84	410.188	0.204784	0.180451	11.625
1002	1	8	1	2	625	598.5	546.5	486	683	618	555	499	58	19.5	8.5	13	654	492.5	161.5	576.375	0.2802	0.246942	24.75
1004	1	8	2	2	713	547	581	640	726.5	535.5	584	644	13.5	-11.5	3	4	719.75	642	77.75	621.375	0.125126	0.108024	2.25
1006	1	8	2	2	822	668	627.5	619	889	747.5	665	594	67	79.5	37.5	-25	855.5	606.5	249	704	0.353693	0.291058	39.75
1008	1	8	2	2	569	477	467	443	595	466	479	442.5	26	-11	12	-0.5	582	442.75	139.25	492.312	0.282849	0.239261	6.625
1009	1	8	2	2	657	577	573	526	671	560	580	550	14	-17	7	24	664	538	126	586.75	0.214742	0.189759	7
1010	1	8	1	2	714	530	508	529.5	721	565	518	546	7	35	10	16.5	717.5	537.75	179.75	578.938	0.310483	0.250523	17.125
1011	1	7	2	2	709	593	546	518	727.5	604	579.5	534	18.5	11	33.5	16	718.25	526	192.25	601.375	0.319684	0.267664	19.75
1013	1	8	2	2	564	488	440.5	422	576	486	451	430.5	12	-2	10.5	8.5	570	426.25	143.75	482.25	0.298082	0.252193	7.25
1015	1	8	1	2	792.5	697	723	618	824	745	702	681	31.5	48	-21	63	808.25	649.5	158.75	722.812	0.219628	0.196412	30.375
1017	1	8	2	2	1236	1189	725	720	1212	1332	734	684.5	-24	143	9	-35.5	1224	702.25	521.75	979.062	0.532908	0.426266	23.125
1018	1	8	1	2	622	570	566	551	586	602.5	595	568.5	-36	32.5	29	17.5	604	559.75	44.25	582.625	0.0759494	0.0732616	10.75
1021	1	8	1	2	494	444	621.5	575	493	428	651	587	-1	-16	29.5	12	493.5	581	-87.5	536.688	-0.163037	-0.177305	6.125
5232	1	8	1	2	844	746.5	756.5	679	873	799	843	707	29	52.5	86.5	28	858.5	693	165.5	781	0.211908	0.192778	49
5248	1	8	1	2	963	914	724.5	806	990	863	747	814.5	27	-51	22.5	8.5	976.5	810.25	166.25	852.75	0.194957	0.170251	1.75
6200	1	8	2	2	705.5	662	642.5	640	753	681	671	647.5	47.5	19	28.5	7.5	729.25	643.75	85.5	675.312	0.126608	0.117244	25.625
6203	1	8	1	2	649.5	580	534.5	510.5	683	546	544.5	559	33.5	-34	10	48.5	666.25	534.75	131.5	575.875	0.228348	0.197373	14.5
6207	1	8	1	2	682.5	602	610	636	670	622.5	622	651	-12.5	20.5	12	15	676.25	643.5	32.75	637	0.0514129	0.0484288	8.75
6210	1	8	2	2	635	529	495.5	451	681	514.5	524.5	438	46	-14.5	29	-13	658	444.5	213.5	533.562	0.400141	0.324468	11.875
6211	1	8	2	2	878	714.5	676	568.5	848.5	732	722.5	647.5	-29.5	17.5	46.5	79	863.25	608	255.25	723.438	0.352829	0.295685	28.375
6212	1	7	2	2	722.5	682	603	604	759	683.5	656	633	36.5	1.5	53	29	740.75	618.5	122.25	667.875	0.183043	0.165035	30
6213	1	8	1	2	613	587	505	495.5	624	616	515.5	504	11	29	10.5	8.5	618.5	499.75	118.75	557.5	0.213004	0.191997	14.75
6214	1	8	2	2	1081	1181	1026	903	1081	1132	1050	944	0	-49	24	41	1081	923.5	157.5	1049.75	0.150036	0.145698	4
6215	1	8	2	2	639	563	512	480	646	583.5	550	488.5	7	20.5	38	8.5	642.5	484.25	158.25	557.75	0.283729	0.246304	18.5
6216	1	8	1	2	1119	856	840.5	752	1237	872	856	761	118	16	15.5	9	1178	756.5	421.5	911.688	0.462329	0.35781	39.625
6217	1	8	1	2	905	735	765	696	852	774	740	713	-53	39	-25	17	878.5	704.5	174	772.5	0.225243	0.198065	-5.5
2101	2	10	2	4	576	592	569	487	552	599	603	514	-24	7	34	27	564	500.5	63.5	561.5	0.11309	0.112589	11
2105	2	10	2	4	782.5	775.5	718.5	652	798.5	822	739	696.5	16	46.5	20.5	44.5	790.5	674.25	116.25	748.062	0.155401	0.147059	31.875
2106	2	10	2	4	591	494.5	451	431.5	609.5	504	476.5	445.5	18.5	9.5	25.5	14	600.25	438.5	161.75	500.438	0.323217	0.269471	16.875
2107	2	10	1	4	472	399.5	388.5	380.5	461	394	409	399	-11	-5.5	20.5	18.5	466.5	389.75	76.75	412.938	0.185863	0.164523	5.625
2109	2	10	1	4	561.5	490	437	441.5	599	476	441	457	37.5	-14	4	15.5	580.25	449.25	131	487.875	0.268511	0.225765	10.75
2110	2	10	1	4	759.5	638.5	556	515	758	646	512	523	-1.5	7.5	-44	8	758.75	519	239.75	613.5	0.390791	0.31598	-7.5
2114	2	10	2	4	656.5	544	533	509.5	637.5	581	540	524	-19	37	7	14.5	647	516.75	130.25	565.688	0.230251	0.201314	9.875
2116	2	10	1	4	712.5	577	473	443	692	616	506	489	-20.5	39	33	46	702.25	466	236.25	563.562	0.419208	0.336419	24.375
2119	2	10	2	4	452	468	431.5	437.5	466	463.5	431	442	14	-4.5	-0.5	4.5	459	439.75	19.25	448.938	0.042879	0.041939	3.375
2120	2	10	2	4	501	456.5	449.5	431	484	461	446	456.5	-17	4.5	-3.5	25.5	492.5	443.75	48.75	460.688	0.10582	0.0989848	2.375
2122	2	10	2	4	461	453	405	384.5	458	446	399	391.5	-3	-7	-6	7	459.5	388	71.5	424.75	0.168334	0.155604	-2.25
6201	2	9	2	4	835	812	790	652.5	809	854	813	674	-26	42	23	21.5	822	663.25	158.75	779.938	0.203542	0.193127	15.125
6202	2	9	2	4	757.5	719	627	589	759	727.5	684	611	1.5	8.5	57	22	758.25	600	158.25	684.25	0.231275	0.208704	22.25
6204	2	9	2	4	921	802	755	687	907	828	751.5	694	-14	26	-3.5	7	914	690.5	223.5	793.188	0.281774	0.24453	3.875
6206	2	9	1	4	510	473.5	446.5	416	496	492.5	474	463	-14	19	27.5	47	503	439.5	63.5	471.438	0.134694	0.126243	19.875
6208	2	10	1	4	572	539	559	521	576	584.5	607	569	4	45.5	48	48	574	545	29	565.938	0.0512424	0.0505226	36.375
6209	2	9	1	4	744.5	659	659	615	760	711.5	731	657	15.5	52.5	72	42	752.25	636	116.25	692.125	0.167961	0.154536	45.5
6220	2	10	2	4	497	494.5	454	427	504	492.5	453	439	7	-2	-1	12	500.5	433	67.5	470.125	0.143579	0.134865	4
6221	2	10	2	4	483.5	424	418.5	388	497	456.5	464	414	13.5	32.5	45.5	26	490.25	401	89.25	443.188	0.201382	0.18205	29.375
6222	2	10	2	4	484	443	415.5	404.5	507	455	458	437	23	12	42.5	32.5	495.5	420.75	74.75	450.5	0.165927	0.150858	27.5
6223	2	10	1	4	555	552.5	482.5	492	559	573	518	538	4	20.5	35.5	46	557	515	42	533.75	0.0786885	0.0754039	26.5
6225	2	10	2	4	616	605	526	533	681	643	539	511	65	38	13	-22	648.5	522	126.5	581.75	0.217447	0.195066	23.5
6226	2	10	1	4	590	540.5	534	511	589.5	573.5	516	526	-0.5	33	-18	15	589.75	518.5	71.25	547.562	0.130122	0.120814	7.375
6228	2	10	1	4	616	548	515	603	606.5	557	534	580	-9.5	9	19	-23	611.25	591.5	19.75	569.938	0.0346529	0.0323108	-1.125
6229	2	10	1	4	643	600.5	607	526.5	695	629	598	539	52	28.5	-9	12.5	669	532.75	136.25	604.75	0.2253	0.203662	21
10014	2	10	2	4	682.5	594	575	584	706	609	571.5	648	23.5	15	-3.5	64	694.25	616	78.25	621.25	0.125956	0.112712	24.75
10090	2	9	1	3	440	397	403	421.5	447	426.5	432.5	450	7	29.5	29.5	28.5	443.5	435.75	7.75	427.188	0.0181419	0.0174746	23.625
10204	2	10	1	5	439	384	387.5	367	452	402.5	385	374.5	13	18.5	-2.5	7.5	445.5	370.75	74.75	398.938	0.187373	0.167789	9.125
3101	3	13	1	6	467	419	415	400	479	434.5	428.5	404.5	12	15.5	13.5	4.5	473	402.25	70.75	430.938	0.164177	0.149577	11.375
3103	3	12	1	6	609	521	465	425	620	572	467	451.5	11	51	2	26.5	614.5	438.25	176.25	516.312	0.341363	0.286819	22.625
3104	3	12	2	6	487	452	443.5	428	489	479.5	452	455	2	27.5	8.5	27	488	441.5	46.5	460.75	0.100922	0.0952869	16.25
3105	3	12	2	6	497	495.5	435	448	477	507	445	470	-20	11.5	10	22	487	459	28	471.812	0.0593456	0.0574949	5.875
3106	3	12	2	6	552	524	483	466	549	529	484.5	500	-3	5	1.5	34	550.5	483	67.5	510.938	0.13211	0.122616	9.375
3108	3	12	1	6	492	456	450	389.5	503	466.5	458	399	11	10.5	8	9.5	497.5	394.25	103.25	451.75	0.228556	0.207538	9.75
3109	3	13	1	6	581	572.5	579.5	503	615	574	563	506.5	34	1.5	-16.5	3.5	598	504.75	93.25	561.812	0.165981	0.155936	5.625
3113	3	12	2	6	561.5	534	475	471.5	550	557	490.5	507	-11.5	23	15.5	35.5	555.75	489.25	66.5	518.312	0.128301	0.119658	15.625
3114	3	12	2	6	474.5	405	417	433	486.5	413.5	423.5	441	12	8.5	6.5	8	480.5	437	43.5	436.75	0.0995993	0.0905307	8.75
3115	3	13	2	6	562	543	503.5	477	565.5	550	499	485.5	3.5	7	-4.5	8.5	563.75	481.25	82.5	523.188	0.157687	0.146341	3.625
5256	3	12	1	6	558	499.5	491	496	567	495.5	513.5	500.5	9	-4	22.5	4.5	562.5	498.25	64.25	515.125	0.124727	0.114222	8
5258	3	13	2	6	632.5	631	600.5	530	676	657	633	573	43.5	26	32.5	43	654.25	551.5	102.75	616.625	0.166633	0.15705	36.25
6230	3	11	2	6	559	487	484	456.5	567	538.5	487	467	8	51.5	3	10.5	563	461.75	101.25	505.75	0.200198	0.17984	18.25
6231	3	11	2	6	508	476	431.5	434	506.5	479	493.5	463	-1.5	3	62	29	507.25	448.5	58.75	473.938	0.123961	0.115821	23.125
6234	3	11	2	6	525	463	448	416	513	474.5	460	456.5	-12	11.5	12	40.5	519	436.25	82.75	469.5	0.176251	0.159441	13
6237	3	11	1	6	541	423	421	385	561	456	455.5	412.5	20	33	34.5	27.5	551	398.75	152.25	456.875	0.333242	0.276316	28.75
6240	3	12	2	6	584	545	483	435	589	557	488.5	494	5	12	5.5	59	586.5	464.5	122	521.938	0.233744	0.208014	20.375
6241	3	12	2	6	445	458	455.5	444	457.5	491.5	466.5	458	12.5	33.5	11	14	451.25	451	0.25	459.5	0.00054407	0.000554017	17.75
6243	3	12	2	6	503	504.5	444	427	507	478	478	445	4	-26.5	34	18	505	436	69	473.312	0.145781	0.136634	7.375
6245	3	13	2	6	557	539	516	475	566	517	533	478.5	9	-22	17	3.5	561.5	476.75	84.75	522.688	0.162143	0.150935	1.875
6246	3	13	1	6	399	389.5	361	363	408	396	375.5	386	9	6.5	14.5	23	403.5	374.5	29	384.75	0.0753736	0.0718711	13.25
6247	3	12	1	6	430.5	391	400	384	419	391	406	403	-11.5	0	6	19	424.75	393.5	31.25	403.062	0.0775314	0.0735727	3.375
6248	3	13	1	6	473	413	404	399.5	497	444	420	412.5	24	31	16	13	485	406	79	432.875	0.182501	0.162887	21
6251	3	12	2	6	556.5	541	504.5	485	576	534	522	516	19.5	-7	17.5	31	566.25	500.5	65.75	529.375	0.124203	0.116115	15.25
6253	3	12	2	6	463	427	405.5	394	475	451	425	413	12	24	19.5	19	469	403.5	65.5	431.688	0.15173	0.139659	18.625
6254	3	12	2	6	499	442	415	404	514	435	421	410	15	-7	6	6	506.5	407	99.5	442.5	0.224859	0.196446	5
6255	3	12	1	6	431.5	414	405.5	402	442	447	456	434	10.5	33	50.5	32	436.75	418	18.75	429	0.0437063	0.0429307	31.5
6256	3	12	1	6	563	473	453	427	595	493.5	483	489	32	20.5	30	62	579	458	121	497.062	0.24343	0.208981	36.125
6257	3	12	1	6	528	469	433	420	512.5	481.5	454	430	-15.5	12.5	21	10	520.25	425	95.25	466	0.204399	0.183085	7
6258	3	12	1	6	628	576	515.5	468.5	636	595	525	492	8	19	9.5	23.5	632	480.25	151.75	554.5	0.27367	0.240111	15
4118	4	15	1	10	381	379	383	370	390.5	395.5	390	379	9.5	16.5	7	9	385.75	374.5	11.25	383.5	0.0293351	0.029164	10.5
4201	4	14	2	8	434	372	337	353.5	459	391	370.5	349	25	19	33.5	-4.5	446.5	351.25	95.25	383.25	0.248532	0.213326	18.25
4202	4	14	2	8	380	361	352	321.5	402	366	381.5	344	22	5	29.5	22.5	391	332.75	58.25	363.5	0.160248	0.148977	19.75
4203	4	14	2	8	415.5	414	403	401	414	415	416.5	400	-1.5	1	13.5	-1	414.75	400.5	14.25	409.875	0.0347667	0.034358	3
4204	4	14	2	8	415.5	425.5	411	353	453.5	426	417.5	383	38	0.5	6.5	30	434.5	368	66.5	410.625	0.161948	0.153049	18.75
4205	4	14	2	8	396	367	358	340	413	375	386	375	17	8	28	35	404.5	357.5	47	376.25	0.124917	0.116193	22
4210	4	14	1	8	363	320.5	312	296	377	342	332	316	14	21.5	20	20	370	306	64	332.312	0.19259	0.172973	18.875
4215	4	14	1	8	424	387	380	395	414.5	387	396	409.5	-9.5	0	16	14.5	419.25	402.25	17	399.125	0.0425932	0.0405486	5.25
5234	4	15	2	9	478.5	482.5	479	451	498	485.5	477.5	462	19.5	3	-1.5	11	488.25	456.5	31.75	476.75	0.0665967	0.0650282	8
5237	4	14	2	8	506	511	455.5	450	511	548	481	467.5	5	37	25.5	17.5	508.5	458.75	49.75	491.25	0.101272	0.0978368	21.25
5245	4	14	1	8	506	475	489.5	436.5	486.5	522.5	506	445	-19.5	47.5	16.5	8.5	496.25	440.75	55.5	483.375	0.114818	0.111839	13.25
6244	4	14	1	8	484	458	436.5	471	490	481	432	467	6	23	-4.5	-4	487	469	18	464.938	0.0387149	0.036961	5.125
6260	4	14	2	8	437	423	421	393	437.5	426	414	395	0.5	3	-7	2	437.25	394	43.25	418.312	0.103392	0.0989137	-0.375
6261	4	15	2	8	414	399	382.5	370	415	404	400.5	380	1	5	18	10	414.5	375	39.5	395.625	0.099842	0.0952955	8.5
6262	4	15	2	8	389	382	398	375	383	394	404.5	399.5	-6	12	6.5	24.5	386	387.25	-1.25	390.625	-0.0032	-0.00323834	9.25
6263	4	15	1	8	373	374	371.5	358	382	386.5	390	379	9	12.5	18.5	21	377.5	368.5	9	376.75	0.0238885	0.0238411	15.25
6264	4	15	2	8	461.5	402	405	383	481	426	411	390	19.5	24	6	7	471.25	386.5	84.75	419.938	0.201816	0.179841	14.125
6266	4	15	1	8	385	363	338	332	381	361	355	348	-4	-2	17	16	383	340	43	357.875	0.120154	0.112272	6.75
6295	4	14	2	8	454	416	402	388	460.5	423	415	407	6.5	7	13	19	457.25	397.5	59.75	420.688	0.142029	0.130672	11.375
6297	4	14	1	8	480	430.5	409	402	483.5	457	437.5	418	3.5	26.5	28.5	16	481.75	410	71.75	439.688	0.163184	0.148936	18.625
9022	4	14.62	1	8	366	339.5	336	343	364	347	341	348	-2	7.5	5	5	365	345.5	19.5	348.062	0.0560244	0.0534247	3.875
9023	4	14.58	2	8	417.5	374	362	339	408	369	364.5	334	-9.5	-5	2.5	-5	412.75	336.5	76.25	371	0.205526	0.184737	-4.25
9026	4	15.35	2	8	369.5	322	307	309	377	350	335	324	7.5	28	28	15	373.25	316.5	56.75	336.688	0.168554	0.152043	19.625
9027	4	15.79	2	8	371	365.5	353	338	372	363	353	345	1	-2.5	0	7	371.5	341.5	30	357.562	0.0839014	0.0807537	1.375
9037	4	15.73	2	8	477.5	382	345.5	341	507	412.5	382	361	29.5	30.5	36.5	20	492.25	351	141.25	401.062	0.352189	0.286948	29.125
9062	4	14.93	1	8	619	527	454	418	606	538	461	413	-13	11	7	-5	612.5	415.5	197	504.5	0.390486	0.321633	0
9063	4	14.34	1	8	426.5	406	379	355.5	395	376.5	389	387	-31.5	-29.5	10	31.5	410.75	371.25	39.5	389.312	0.101461	0.0961656	-4.875
9068	4	14.96	2	8	376	334	343	318.5	374	346	359	332	-2	12	16	13.5	375	325.25	49.75	347.812	0.143037	0.132667	9.875
9070	4	14.29	1	8	470	437	403	398	484	454.5	417	414	14	17.5	14	16	477	406	71	434.688	0.163336	0.148847	15.375
10003	4	15	1	8	439.5	400.5	380.5	378	434	416	377.5	384	-5.5	15.5	-3	6	436.75	381	55.75	401.25	0.138941	0.127647	3.25
5212	5	16	2	11	381	347	333	329.5	373	350.5	342	331.5	-8	3.5	9	2	377	330.5	46.5	348.438	0.133453	0.123342	1.625
5220	5	17	1	11.5	398.5	401	376	366	451.5	393	384	380	53	-8	8	14	425	373	52	393.75	0.132063	0.122353	16.75
5221	5	17	2	11	416	423	416	377	424	414	431	399	8	-9	15	22	420	388	32	412.5	0.0775758	0.0761905	9
5236	5	16	2	10	528	501	471.5	461	533	501	478	451	5	0	6.5	-10	530.5	456	74.5	490.562	0.151866	0.140434	0.375
5255	5	17	1	10	415	424.5	424.5	399	419	432	421	418.5	4	7.5	-3.5	19.5	417	408.75	8.25	419.188	0.0196809	0.0197842	6.875
5271	5	16	1	9	515	483.5	449	415	529	485.5	424	427	14	2	-25	12	522	421	101	466	0.216738	0.193487	0.75
5276	5	16	1	10	416.5	398	376	377	414.5	399	383.5	375.5	-2	1	7.5	-1.5	415.5	376.25	39.25	392.5	0.1	0.0944645	1.25
5285	5	16	2	10	519	450	424	454	499.5	447	454	478.5	-19.5	-3	30	24.5	509.25	466.25	43	465.75	0.0923242	0.0844379	8
5293	5	16	2	10	444	449	445.5	437	430	441	444	448	-14	-8	-1.5	11	437	442.5	-5.5	442.312	-0.0124346	-0.0125858	-3.125
6271	5	16	2	10	387	351	347	343	411	349	365	354	24	-2	18	11	399	348.5	50.5	363.375	0.138975	0.126566	12.75
6273	5	16	1	10	530.5	466	430.5	402	518	448.5	457	422	-12.5	-17.5	26.5	20	524.25	412	112.25	459.312	0.244387	0.214115	4.125
6274	5	16	2	10	542.5	502.5	490	449	567.5	544.5	498	468	25	42	8	19	555	458.5	96.5	507.75	0.190054	0.173874	23.5
6275	5	16	2	10	452	459	465	442	452	457	459	450	0	-2	-6	8	452	446	6	454.5	0.0132013	0.0132743	0
6276	5	16	1	10	413.5	381	371	344	429	384	384	352	15.5	3	13	8	421.25	348	73.25	382.312	0.191597	0.173887	9.875
6277	5	16	1	10	393	357	359.5	339	416	358	384	351.5	23	1	24.5	12.5	404.5	345.25	59.25	369.75	0.160243	0.146477	15.25
6278	5	16	1	10	346	324	316.5	325.5	362	331	337.5	369	16	7	21	43.5	354	347.25	6.75	338.938	0.0199152	0.0190678	21.875
6281	5	17	2	10	446	409	365	345	452	419.5	390	377	6	10.5	25	32	449	361	88	400.438	0.21976	0.195991	18.375
6282	5	17	2	10	492.5	502	472	461	517.5	528.5	511	490	25	26.5	39	29	505	475.5	29.5	496.812	0.0593785	0.0584158	29.875
6284	5	17	2	10	350	337	324	321	354	340	341	343	4	3	17	22	352	332	20	338.75	0.0590406	0.0568182	11.5
6285	5	17	2	10	400	363	347	330	406	369.5	361	338	6	6.5	14	8	403	334	69	364.312	0.189398	0.171216	8.625
6286	5	17	1	10	396.5	366.5	343	335	399	390	345	338	2.5	23.5	2	3	397.75	336.5	61.25	364.125	0.168211	0.153991	7.75
6287	5	17	1	10	419	402	389	367	441	414	395	394	22	12	6	27	430	380.5	49.5	402.625	0.122943	0.115116	16.75
6288	5	17	1	10	436.5	450	436	418	441	468	435	425	4.5	18	-1	7	438.75	421.5	17.25	438.688	0.0393218	0.0393162	7.125
6289	5	17	1	10	383	354	338	317	384.5	354.5	369	335	1.5	0.5	31	18	383.75	326	57.75	354.375	0.162963	0.150489	12.75
9011	5	16.6899	2	10	455	400	396	382	469	395	406.5	400	14	-5	10.5	18	462	391	71	412.938	0.171939	0.15368	9.375
9012	5	17.87	2	10	383	356	358	360	381	364	360.5	358	-2	8	2.5	-2	382	359	23	365.062	0.0630029	0.0602094	1.625
9014	5	17.1855	2	10	394	344.5	343	337	390	348	356	342	-4	3.5	13	5	392	339.5	52.5	356.812	0.147136	0.133929	4.375
9016	5	16.7529	2	10	453	420	412.5	402	452	427	415	414	-1	7	2.5	12	452.5	408	44.5	424.438	0.104845	0.0983425	5.125
9017	5	16.449	2	10	485	438	420	420	505.5	434	430	441.5	20.5	-4	10	21.5	495.25	430.75	64.5	446.75	0.144376	0.130237	12
10101	5	17	1	11	383	362	363	352.5	388	372.5	365	370	5	10.5	2	17.5	385.5	361.25	24.25	369.5	0.0656292	0.0629053	8.75
5103	6	24	2	18	450.5	430	421	404	447	438	455.5	425	-3.5	8	34.5	21	448.75	414.5	34.25	433.875	0.0789398	0.0763231	15
5105	6	23	1	16	494	460	445.5	421.5	489	452	462	434	-5	-8	16.5	12.5	491.5	427.75	63.75	457.25	0.13942	0.129705	4
5107	6	23	2	17	423	405	406	385	400	416	395	397	-23	11	-11	12	411.5	391	20.5	403.375	0.0508212	0.0498177	-2.75
5108	6	23	2	17	489.5	464.5	445	416	516	467.5	460	440	26.5	3	15	24	502.75	428	74.75	462.312	0.161687	0.148682	17.125
5109	6	23	1	16	329	338	334	320.5	341.5	354	342.5	333	12.5	16	8.5	12.5	335.25	326.75	8.5	336.562	0.0252553	0.0253542	12.375
5110	6	25	2	17.5	362	361	356	359	360	380	387.5	385	-2	19	31.5	26	361	372	-11	368.812	-0.0298255	-0.0304709	18.625
5116	6	18	1	12	353	316.5	311.5	308.5	353	325.5	319.5	309	0	9	8	0.5	353	308.75	44.25	324.562	0.136337	0.125354	4.375
5117	6	24	1	17	508	446	414	369	509.5	470.5	424.5	402	1.5	24.5	10.5	33	508.75	385.5	123.25	442.938	0.278256	0.24226	17.375
5121	6	18	2	12	457	423	404	390	472.5	431	430.5	409.5	15.5	8	26.5	19.5	464.75	399.75	65	427.188	0.152158	0.13986	17.375
5123	6	19	1	13	356	340	322	339	354	356	323.5	352.5	-2	16	1.5	13.5	355	345.75	9.25	342.875	0.0269778	0.0260563	7.25
5223	6	21	2	15	478	439	432.5	429	475	466	439	452	-3	27	6.5	23	476.5	440.5	36	451.312	0.0797673	0.0755509	13.375
5224	6	21	2	14	555	518.5	512	460	573.5	543	514.5	499	18.5	24.5	2.5	39	564.25	479.5	84.75	521.938	0.162376	0.150199	21.125
5273	6	21	2	15	504.5	511	521	499	538	540	521	508	33.5	29	0	9	521.25	503.5	17.75	517.812	0.0342788	0.0340528	17.875
5279	6	20	2	13	468	483.5	468	457	467	467.5	468	477.5	-1	-16	0	20.5	467.5	467.25	0.25	469.562	0.00053241	0.000534759	0.875
5301	6	27	2	17	499	489.5	480	476	483	501	465	486.5	-16	11.5	-15	10.5	491	481.25	9.75	485	0.0201031	0.0198574	-2.25
7101	6	18	2	12	362	390	370	368	356.5	400	399	358	-5.5	10	29	-10	359.25	363	-3.75	375.438	-0.00998835	-0.0104384	5.875
7102	6	18	1	12	387.5	386.5	373.5	355.5	393	399.5	374	371.5	5.5	13	0.5	16	390.25	363.5	26.75	380.125	0.0703716	0.0685458	8.75
8098	6	26	2	16	452	420.5	396	384.5	464	428	404	402	12	7.5	8	17.5	458	393.25	64.75	418.875	0.154581	0.141376	11.25
8100	6	20	1	14	364	378	364.5	352	377.5	392	386	346	13.5	14	21.5	-6	370.75	349	21.75	370	0.0587838	0.0586649	10.75
8101	6	18	2	12	482	447	423	401.5	479	462	413	413.5	-3	15	-10	12	480.5	407.5	73	440.125	0.165862	0.151925	3.5
8102	6	18	2	12	477	412.5	425	385	481	423	405	393	4	10.5	-20	8	479	389	90	425.188	0.211671	0.187891	0.625
8103	6	26	1	17	426	417	387.5	358.5	406	414	424	374.5	-20	-3	36.5	16	416	366.5	49.5	400.938	0.123461	0.11899	7.375
8106	6	26	2	17	546	466	435	432	566	463.5	453	434	20	-2.5	18	2	556	433	123	474.438	0.259254	0.221223	9.375
8107	6	25	2	14	451.5	439	427	412	449	450.5	435	428.5	-2.5	11.5	8	16.5	450.25	420.25	30	436.562	0.0687187	0.0666297	8.375
8108	6	18	1	12	414	395	376.5	356	413	403	372	350	-1	8	-4.5	-6	413.5	353	60.5	384.938	0.157168	0.146312	-0.875
8109	6	18	2	12	440	428	413	390	453	444	415.5	396	13	16	2.5	6	446.5	393	53.5	422.438	0.126646	0.119821	9.375
9001	6	23.1677	1	14	348	339.5	339	338.5	356	345	343.5	351.5	8	5.5	4.5	13	352	345	7	345.125	0.0202825	0.0198864	7.75
9002	6	21.744	2	14	464	442.5	416	395	454	459	442	406.5	-10	16.5	26	11.5	459	400.75	58.25	434.875	0.133947	0.126906	11
9003	6	22.4257	1	14	380	353	347	347	389.5	350	361	362	9.5	-3	14	15	384.75	354.5	30.25	361.188	0.0837515	0.0786225	8.875
9004	6	20.8898	1	14	457	435	431	413	463.5	430	422	419	6.5	-5	-9	6	460.25	416	44.25	433.812	0.102003	0.0961434	-0.375
5207	7	44	1	13	652.5	611	567	558	650	638	586.5	572	-2.5	27	19.5	14	651.25	565	86.25	604.375	0.142709	0.132438	14.5
5208	7	39	2	19	595	585	541	517	609	604	614	570	14	19	73	53	602	543.5	58.5	579.375	0.100971	0.0971761	39.75
5213	7	39	2	15	474.5	464	444	445	490	517	506	471	15.5	53	62	26	482.25	458	24.25	476.438	0.0508986	0.0502851	39.125
5222	7	44	2	15	477	440	430	433	494.5	434.5	462	462	17.5	-5.5	32	29	485.75	447.5	38.25	454.125	0.0842279	0.0787442	18.25
5227	7	34	2	14	484	451	451.5	428.5	483	470.5	445	437	-1	19.5	-6.5	8.5	483.5	432.75	50.75	456.312	0.111218	0.104964	5.125
5228	7	36	2	16	484	462	443	428.5	495	472	467	475	11	10	24	46.5	489.5	451.75	37.75	465.812	0.0810412	0.0771195	22.875
5229	7	30	1	20	649	486	542	473.5	620	518	516.5	502.5	-29	32	-25.5	29	634.5	488	146.5	538.438	0.272084	0.23089	1.625
5231	7	39	2	17	527	501	489	488	538	519	506	515	11	18	17	27	532.5	501.5	31	510.375	0.0607397	0.058216	18.25
5233	7	35	2	20.5	423	409	404.5	407	435	418	417	410	12	9	12.5	3	429	408.5	20.5	415.438	0.0493456	0.0477855	9.125
5243	7	37	1	15	498.5	422	422	436.5	500	443	424	433	1.5	21	2	-3.5	499.25	434.75	64.5	447.375	0.144174	0.129194	5.25
5246	7	40	2	19.5	618	575	542.5	528	611	579	545	533	-7	4	2.5	5	614.5	530.5	84	566.438	0.148295	0.136697	1.125
5249	7	35	2	14	771	672.5	646	506	796	672	687	500	25	-0.5	41	-6	783.5	503	280.5	656.312	0.427388	0.358009	14.875
5252	7	35	2	17	520.5	523	469	471.5	491.5	498	463	490	-29	-25	-6	18.5	506	480.75	25.25	490.812	0.0514453	0.0499012	-10.375
5253	7	36	1	12	504	539	507	516	498.5	552	524	523	-5.5	13	17	7	501.25	519.5	-18.25	520.438	-0.0350667	-0.036409	7.875
5266	7	34	2	14	442.5	407	425.5	406.5	443	410	422.5	405	0.5	3	-3	-1.5	442.75	405.75	37	420.25	0.0880428	0.0835686	-0.25
5282	7	36	1	13	591	555.5	531	517	609	564	521	510	18	8.5	-10	-7	600	513.5	86.5	549.812	0.157326	0.144167	2.375
7104	7	35	2	12	397	416	383.5	406	388.5	391.5	400	414.5	-8.5	-24.5	16.5	8.5	392.75	410.25	-17.5	399.625	-0.0437911	-0.0445576	-2
7108	7	43	2	17	392	383	363	350	423	381	366	365	31	-2	3	15	407.5	357.5	50	377.875	0.132319	0.122699	11.75
7109	7	42	2	15	423	439	422	429	401.5	433	416.5	437	-21.5	-6	-5.5	8	412.25	433	-20.75	425.125	-0.0488092	-0.0503335	-6.25
7110	7	35	1	12	341.5	317	341	352	368.5	336	354	352.5	27	19	13	0.5	355	352.25	2.75	345.312	0.0079638	0.00774648	14.875
7111	7	36	1	12	382	377	359.5	350	356	382	367	364	-26	5	7.5	14	369	357	12	367.188	0.0326809	0.0325203	0.125
8105	7	30	1	16	457	373.5	344	350	450.5	369.5	357.5	348	-6.5	-4	13.5	-2	453.75	349	104.75	381.25	0.274754	0.230854	0.25
11601	7	35	1	16	443	393.5	396	383	454	423	408	379	11	29.5	12	-4	448.5	381	67.5	409.938	0.164659	0.150502	12.125
11603	7	40	1	12	477.5	464	447	462.5	474	467	461	447	-3.5	3	14	-15.5	475.75	454.75	21	462.5	0.0454054	0.0441408	-0.5
11604	7	40	2	8	575	547.5	460	464	587.5	508	458	448.5	12.5	-39.5	-2	-15.5	581.25	456.25	125	506.062	0.247005	0.215054	-11.125
11606	7	32	1	17	486	452	426.5	492	495	482	413	479	9	30	-13.5	-13	490.5	485.5	5	465.688	0.0107368	0.0101937	3.125
11609	7	31	2	11	415	386	374	363	402	382	382.5	375	-13	-4	8.5	12	408.5	369	39.5	384.938	0.102614	0.0966952	0.875
11610	7	33	1	12	523.5	493	437	465	537	486	439	445	13.5	-7	2	-20	530.25	455	75.25	478.188	0.157365	0.141914	-2.875
11611	7	39	2	12	643.5	553	532	480	721.5	600.5	512	505	78	47.5	-20	25	682.5	492.5	190	568.438	0.33425	0.278388	32.625
11612	7	36	2	16	518.5	439	497	480.5	532.5	468	506	482	14	29	9	1.5	525.5	481.25	44.25	490.438	0.0902256	0.0842055	13.375
5209	8	47	2	21	512	512	522.5	500	533	504	546	508.5	21	-8	23.5	8.5	522.5	504.25	18.25	517.25	0.0352827	0.0349282	11.25
5215	8	60	2	16	561	564	535.5	517	553.5	538	528.5	513	-7.5	-26	-7	-4	557.25	515	42.25	538.812	0.0784132	0.0758188	-11.125
5216	8	47	1	11	601	579	550	520	613	578	561	527	12	-1	11	7	607	523.5	83.5	566.125	0.147494	0.137562	7.25
5247	8	55	1	11	508	458	433	438.5	509	439	454	442	1	-19	21	3.5	508.5	440.25	68.25	460.188	0.148309	0.134218	1.625
5257	8	50	2	11.4	727	743	718.5	708	703.5	750	739	731	-23.5	7	20.5	23	715.25	719.5	-4.25	727.5	-0.00584192	-0.00594198	6.75
5259	8	53	2	17.5	710	594	594	571.5	779	630	624	583	69	36	30	11.5	744.5	577.25	167.25	635.688	0.263101	0.224647	36.625
5261	8	54	2	11	569	516	551	514.5	550	504.5	521	506.5	-19	-11.5	-30	-8	559.5	510.5	49	529.062	0.0926167	0.0875782	-17.125
5264	8	49	2	10	633	484	490	456	690	535	511.5	485	57	51	21.5	29	661.5	470.5	191	535.562	0.356634	0.288738	39.625
5283	8	53	2	20	540.5	525	510	482	497	516	537	473	-43.5	-9	27	-9	518.75	477.5	41.25	510.062	0.0808724	0.0795181	-8.625
5284	8	51	2	#NULL!	498	445	470	460	520	500.5	513	460	22	55.5	43	0	509	460	49	483.312	0.101384	0.0962672	30.125
5286	8	55	2	10	563.5	523	500	480	556	498	499.5	477.5	-7.5	-25	-0.5	-2.5	559.75	478.75	81	512.188	0.158145	0.144707	-8.875
5296	8	54	2	12	629	620	610	568	631.5	615	607	614.5	2.5	-5	-3	46.5	630.25	591.25	39	611.875	0.0637385	0.0618802	10.25
5298	8	60	2	9	744.5	612	616	595.5	776	592	642.5	605	31.5	-20	26.5	9.5	760.25	600.25	160	647.938	0.246937	0.210457	11.875
5312	8	50	1	13	686	712	693.5	677	719	735	699.5	706	33	23	6	29	702.5	691.5	11	703.5	0.0156361	0.0156584	22.75
5314	8	50	1	11	543	539	562	553.5	573.5	572	554	571	30.5	33	-8	17.5	558.25	562.25	-4	558.5	-0.00716204	-0.00716525	18.25
5315	8	45	2	12	606	553	509	498.5	584	557.5	523	512	-22	4.5	14	13.5	595	505.25	89.75	542.875	0.165324	0.15084	2.5
5316	8	46	2	8	586	579	538	486	615.5	556	537	508	29.5	-23	-1	22	600.75	497	103.75	550.688	0.188401	0.172701	6.875
5318	8	46	1	12	595	581.5	567	561	595.5	601	575	564	0.5	19.5	8	3	595.25	562.5	32.75	580	0.0564655	0.0550189	7.75
5323	8	45	2	14	549.5	506	483.5	518	536.5	510.5	510	535.5	-13	4.5	26.5	17.5	543	526.75	16.25	518.688	0.0313291	0.0299263	8.875
5324	8	48	2	13	550	592	576	538.5	570	579	603.5	573	20	-13	27.5	34.5	560	555.75	4.25	572.75	0.00742034	0.00758929	17.25
5325	8	57	2	12	665	602	577	594	685	617.5	566	593	20	15.5	-11	-1	675	593.5	81.5	612.438	0.133075	0.120741	5.875
5326	8	56	2	30	659	688	631	654	595	671	622.5	666	-64	-17	-8.5	12	627	660	-33	648.312	-0.0509014	-0.0526316	-19.375
5328	8	48	2	13	683	593	570	543.5	672	601	590	560	-11	8	20	16.5	677.5	551.75	125.75	601.562	0.209039	0.185609	8.375
7106	8	53	2	14	587	507	537	512	588	514	493	513	1	7	-44	1	587.5	512.5	75	531.375	0.141143	0.12766	-8.75
7114	8	57	1	12	374.5	362	341	345	367.5	353	357	354	-7	-9	16	9	371	349.5	21.5	356.75	0.0602663	0.0579515	2.25
7121	8	54	2	15	478	430	413	412	488	444	436.5	417	10	14	23.5	5	483	414.5	68.5	439.812	0.155748	0.141822	13.125
5217	9	61	2	16	508	519	486	494	507	519.5	495.5	506	-1	0.5	9.5	12	507.5	500	7.5	504.375	0.0148699	0.0147783	5.25
5219	9	65	2	11	963	937.5	895	841	997	882	827	928	34	-55.5	-68	87	980	884.5	95.5	908.812	0.105082	0.097449	-0.625
5226	9	62	2	17	1145	989.5	955	967	1148	1011	983	977	3	21.5	28	10	1146.5	972	174.5	1021.94	0.170754	0.152202	15.625
5287	9	69	2	16	1679	1038	980	929	1638	1126	1010	971.5	-41	88	30	42.5	1658.5	950.25	708.25	1171.44	0.604599	0.427043	29.875
5292	9	76	2	12	1200	952	903.5	859	1236	890	825.5	796.5	36	-62	-78	-62.5	1218	827.75	390.25	957.812	0.407439	0.320402	-41.625
5295	9	85	2	6	833.5	844	795.5	818	829	880	815	870	-4.5	36	19.5	52	831.25	844	-12.75	835.625	-0.015258	-0.0153383	25.75
5300	9	74	1	12	981	944	738.5	680	953.5	954.5	704	639	-27.5	10.5	-34.5	-41	967.25	659.5	307.75	824.312	0.373341	0.31817	-23.125
5303	9	71	1	16	1086	854	780	765	1060	905	766.5	780	-26	51	-13.5	15	1073	772.5	300.5	874.562	0.3436	0.280056	6.625
5306	9	71	2	8	1208	1205.5	987.5	964	1285	1196.5	1054	1014	77	-9	66.5	50	1246.5	989	257.5	1114.31	0.231084	0.206578	46.125
5310	9	70	2	12	907	868	915	911	924	946	942	901	17	78	27	-10	915.5	906	9.5	914.25	0.010391	0.0103768	28
5313	9	65	2	8	922.5	904	809.5	755.5	940	947	801.5	820	17.5	43	-8	64.5	931.25	787.75	143.5	862.5	0.166377	0.154094	29.25
5317	9	63	2	19	608.5	569	582	602.5	607	600.5	626	632	-1.5	31.5	44	29.5	607.75	617.25	-9.5	603.438	-0.0157431	-0.0156314	25.875
5319	9	66	2	11	1252.5	1348	1266	1119.5	1223.5	1383	1240	1131.5	-29	35	-26	12	1238	1125.5	112.5	1245.5	0.0903252	0.0908724	-2
5321	9	61	2	12	778	675	663	622	771	670	642.5	640	-7	-5	-20.5	18	774.5	631	143.5	682.688	0.210199	0.185281	-3.625
5329	9	62	2	8	783.5	594	553.5	568	789	645	557	576	5.5	51	3.5	8	786.25	572	214.25	633.25	0.338334	0.272496	17
5330	9	64	2	11	665.5	538	540	525	581.5	530	554	538.5	-84	-8	14	13.5	623.5	531.75	91.75	559.062	0.164114	0.147153	-16.125
5331	9	62	2	8	527	475	475.5	445	512	481	476	459	-15	6	0.5	14	519.5	452	67.5	481.312	0.140242	0.129933	1.375
5332	9	62	2	8	933.5	888	807	800	916	895.5	832	763	-17.5	7.5	25	-37	924.75	781.5	143.25	854.375	0.167666	0.154907	-5.5
5333	9	61	2	17	888.5	898.5	908	926	858	932	902.5	939	-30.5	33.5	-5.5	13	873.25	932.5	-59.25	906.562	-0.0653568	-0.06785	2.625
7112	9	62	1	12	484	453	388	393	564	446.5	405	399	80	-6.5	17	6	524	396	128	441.562	0.28988	0.244275	24.125
7117	9	61	2	21	528	505.5	516	493	536	521.5	516	495	8	16	0	2	532	494	38	513.875	0.0739479	0.0714286	6.5
7118	9	61	2	16	435.5	457	428.5	422	448.5	436	441.5	458	13	-21	13	36	442	440	2	440.875	0.00453643	0.00452489	10.25
7119	9	68	2	15	392	387	370	379	398	399	396	385	6	12	26	6	395	382	13	388.25	0.0334836	0.0329114	12.5
7120	9	62	2	12	396	366	370	363	405	369	379	365	9	3	9	2	400.5	364	36.5	376.625	0.0969134	0.0911361	5.75
7122	9	69	1	17	659	615.5	595.5	577	652	653	601	618	-7	37.5	5.5	41	655.5	597.5	58	621.375	0.0933414	0.0884821	19.25
7123	9	64	1	15	407	410.5	407	410	411	425	428	416	4	14.5	21	6	409	413	-4	414.312	-0.00965455	-0.00977995	11.375
